# Supplementary material for: Graphene Oxide/Cholesterol-Substituted Zinc Phthalocyanine Composites with Enhanced Photodynamic Therapy Properties
Source: Materials (Basel). 2023 Nov 7;16(22):7060. doi: 10.3390/ma16227060 (PMC10672206; doi:10.3390/ma16227060)
Supplement: Supplementary file 1 [file materials-16-07060-s001.zip]

Archive with 1 entries (1 files):
- materials-2636262-supplementary.pdf
